# Supplementary material for: Intragenic meiotic recombination in Schizosaccharomyces pombe is sensitive to environmental temperature changes
Source: Chromosome Res. 2020 Apr 17;28(2):195–207. doi: 10.1007/s10577-020-09632-3 (PMC7242256; doi:10.1007/s10577-020-09632-3)
Supplement: Supplementary file 1 — (XLSX 39 kb) [file 10577_2020_9632_MOESM1_ESM.xlsx]

## Sheet: Table S3
Table S3. Sporulation efficiency at different temperatures (data for Fig. 1A)
Figure	Temperature	Genotype	Strains	n	Sporulation Efficiency [%]	total # Asci containing spores/total # of cells
1A	11°C	WT	ALP714xALP688	7	4.88 (±0.9)	80/1705
1A	16°C	WT	ALP714xALP688	6	30.52 (±5.12)	925/3026
1A	20°C	WT	ALP714xALP688	5	30.57 (±5.68)	783/2572
1A	25°C	WT	ALP714xALP688	6	26.18 (±4.77)	790/3021
1A	30°C	WT	ALP714xALP688	6	29.0 (±3.58)	869/2997
1A	33°C	WT	ALP714xALP688	6	26.03 (±5.8)	890/3417
					Average (±Std.Dev.)

## Sheet: Table S4
Table S4. The effect of temperature on meiotic recombination outcome (data for Figs. 1B, 3 & 5)
												% Ade+					% CO
Figure	Temperature	Genotype	Strains	ade alleles crossed	Intragenic distance [bp]	n	Frequency of Ade+ [%]	fold-change against 25°C		Ade+ tested	Ura-His+ (P1)	Ura+His- (P2)	Ura-His- (R1)	Ura+His+ (R2)		tested	Frequency of CO [%]	cM		n	% Spore Viability
1B, 3A, 3D, 3G	16°C	WT	UoA110xUoA100	ade6-M216xade6-3083	85	15	0.00239 (±0.00043)	0.149375		1145	38.98 (±7.9)	13.35 (±4.85)	41.8 (±8.9)	5.87 (±4.25)		2444	7.745 (±2.206)	8.79		15	56.24 (±15.43)
1B, 3A, 3D, 3G	20°C	WT	UoA110xUoA100	ade6-M216xade6-3083	85	10	0.00709 (±0.00079)	0.443125		1483	37.02 (±3.95)	10.61 (±2.66)	46.22 (±3.93)	6.15 (±2.79)		1993	13.888 (±3.843)	15.94		10	62.95 (±10.26)
1B, 3A, 3D, 3G	25°C	WT	UoA110xUoA100*	ade6-M216xade6-3083	85	12	0.016 (±0.0021)	1		934	40.66 (±8.66)	6.16 (±3.17)	50.08 (±10.27)	3.1 (±2.61)		2859	13.672 (±2.902)	15.88		5	91.84 (±8.47)
1B, 3A, 3D, 3G	30°C	WT	UoA110xUoA100	ade6-M216xade6-3083	85	12	0.0228 (±0.0039)	1.425		3107	42.61 (±4.67)	8.03 (±2.22)	41.71 (±4.4)	7.65 (±1.42)		2016	14.263 (±3.044)	16.69		12	56.62 (±7.49)
1B, 3A, 3D, 3G	33°C	WT	UoA110xUoA100	ade6-M216xade6-3083	85	12	0.0264 (±0.0021)	1.65		2607	48.93 (±4.4)	7.54 (±1.3)	37.66 (±5.04)	5.88 (±2.15)		1912	12.075 (±2.742)	14.11		12	51.27 (±12.29)
1B, 3B, 3E, 3H	16°C	WT	UoA120xALP731	ade6-3049xade6-469	254	8	0.0324 (±0.0069)	0.211765		749	1.99 (±2.02)	44.68 (±6.24)	49.65 (±4.99)	3.68 (±2.71)		1588	6.802 (±2.37)	7.53		8	69.66 (±14.6)
1B, 3B, 3E, 3H	20°C	WT	UoA120xALP731	ade6-3049xade6-469	254	8	0.126 (±0.03)	0.823529		1625	3.44 (±1.07)	47.72 (±7.3)	43.55 (±7.23)	5.28 (±1.41)		1507	11.998 (±1.727)	13.65		8	56.76 (±5.41)
1B, 3B, 3E, 3H	25°C	WT	UoA120xALP731*	ade6-3049xade6-469	254	31	0.153 (±0.04)	1		7084	2.98 (±1.44)	51.4 (±4.67)	39.82 (±4.47)	5.8 (±1.73)		5905	13.147 (±3.706)	15.32		28	61.54 (±11.4)
1B, 3B, 3E, 3H	30°C	WT	UoA120xALP731	ade6-3049xade6-469	254	8	0.177 (±0.034)	1.15686		1797	4.3 (±1.66)	51.9 (±5.53)	37.45 (±5.31)	6.35 (±1.58)		1323	11.424 (±4.576)	11.99		7	60.46 (±17.64)
1B, 3B, 3E, 3H	33°C	WT	UoA120xALP731	ade6-3049xade6-469	254	8	0.174 (±0.021)	1.13725		1837	2.97 (±1.32)	52.8 (±3.5)	38.06 (±2.5)	6.17 (±1.85)		1365	8.903 (±2.44)	9.85		8	58.75 (±11.59)
1B, 3C, 3F, 3I	16°C	WT	UoA99xUoA123	ade6-M216xade6-3049	1168	18	0.308 (±0.081)	0.229167		1588	36.66 (±5.1)	4.55 (±2.11)	55.79 (±4.78)	3.0 (±2.07)		3081	8.091 (±3.623)	9.09		17	53.13 (±12.41)
1B, 3C, 3F, 3I	20°C	WT	UoA99xUoA123	ade6-M216xade6-3049	1168	12	1.054 (±0.233)	0.784226		3030	34.13 (±4.8)	5.64 (±1.87)	56.65 (±6.75)	3.59 (±1.55)		2285	13.247 (±3.227)	15.41		12	56.88 (±8.7)
1B, 3C, 3F, 3I	25°C	WT	UoA99xUoA123*	ade6-M216xade6-3049	1168	12	1.344 (±0.111)	1		2558	32.5 (±4.85)	6.19 (±1.33)	57.57 (±5.4)	3.74 (±1.47)		2754	15.773 (±3.666)	19.04		12	77.82 (±7.551)
1B, 3C, 3F, 3I	30°C	WT	UoA99xUoA123	ade6-M216xade6-3049	1168	17	1.663 (±0.326)	1.23735		3201	35.35 (±3.97)	6.44 (±1.72)	53.49 (±4.03)	4.72 (±1.08)		2744	16.275 (±4.923)	19.98		17	55.76 (±12.05)
1B, 3C, 3F, 3I	33°C	WT	UoA99xUoA123	ade6-M216xade6-3049	1168	17	1.609 (±0.308)	1.19717		3043	38.8 (±5.33)	7.04 (±3.12)	49.97 (±6.11)	4.19 (±1.52)		2770	14.204 (±8.666)	16.64		17	56.23 (±18.344)
1B, 3C, 3F, 3I	11°C	WT	ALP733xALP731	ade6-3083xade6-469	1320	11	0.034 (±0.011)	0.0283333		609	7.88 (±6.14)	44.23 (±9.45)	45.81 (±14.03)	2.08 (±2.53)		2579	3.102 (±0.993)	3.33		11	61.98 (±15.6)
1B, 3C, 3F, 3I, 5	16°C	WT	ALP733xALP731	ade6-3083xade6-469	1320	12	0.272 (±0.066)	0.226667		933	2.25 (±1.95)	32.72 (±4.07)	62.89 (±4.16)	2.14 (±1.8)		2281	8.277 (±2.044)	9.06		12	60.06 (±7.0)
1B, 3C, 3F, 3I	20°C	WT	ALP733xALP731	ade6-3083xade6-469	1320	14	0.712 (±0.122)	0.593333		1507	2.52 (±2.4)	33.86 (±4.74)	61.67 (±4.45)	1.95 (±1.38)		2226	10.728 (±2.129)	10.73		13	49.81 (±12.86)
1B, 3C, 3F, 3I, 5	25°C	WT	ALP733xALP731*	ade6-3083xade6-469	1320	20	1.2 (±0.241)	1		3278	3.22 (±1.16)	37.8 (±4.34)	56.42 (±4.91)	2.56 (±1.41)		2969	13.48 (±2.514)	16.3		20	66.08 (±11.98)
1B, 3C, 3F, 3I	30°C	WT	ALP733xALP731	ade6-3083xade6-469	1320	12	2.1 (±0.173)	1.75		2692	3.48 (±1.28)	36.08 (±3.68)	56.73 (±2.86)	3.71 (±1.58)		2001	12.952 (±3.614)	15.18		12	55.29 (±11.22)
1B, 3C, 3F, 3I	33°C	WT	ALP733xALP731	ade6-3083xade6-469	1320	11	1.488 (±0.231)	1.24		2476	3.86 (±1.27)	34.76 (±1.96)	58.71 (±2.55)	2.68 (±0.99)		2074	11.749 (±3.942)	13.16		11	66.31 (±16.66)
1B, 3C, 3F, 3I	16°C	WT	ALP1541xALP731	ade6-M375xade6-469	1335	12	0.0108 (±0.0013)	0.407547		969	5.28 (±2.91)	34.17 (±8.83)	59.0 (±9.27)	1.54 (±1.01)		2447	4.613 (±1.108)	4.8		12	63.55 (±8.64)
1B, 3C, 3F, 3I	20°C	WT	ALP1541xALP731	ade6-M375xade6-469	1335	12	0.0171 (±0.0019)	0.645283		2005	3.78 (±1.33)	34.85 (±5.14)	59.33 (±4.61)	2.04 (±1.1)		2431	6.618 (±2.374)	7.1		12	65.31 (±8.36)
1B, 3C, 3F, 3I	25°C	WT	ALP1541xALP731*	ade6-M375xade6-469	1335	16	0.0265 (±0.0045)	1		2908	5.87 (±2.31)	35.21 (±3.81)	56.4 (±3.3)	2.52 (±1.06)		3083	8.903 (±3.225)	9.63		10	63.78 (±10.38)
1B, 3C, 3F, 3I	30°C	WT	ALP1541xALP731	ade6-M375xade6-469	1335	12	0.0296 (±0.0059)	1.11698		2806	5.38 (±1.82)	34.76 (±2.81)	57.24 (±3.42)	2.62 (±1.22)		1759	10.5 (±2.771)	11.81		12	48.55 (±6.64)
1B, 3C, 3F, 3I	33°C	WT	ALP1541xALP731	ade6-M375xade6-469	1335	11	0.0225 (±0.0042)	0.849057		1392	5.73 (±3.37)	36.07 (±4.81)	54.38 (±4.0)	3.82 (±1.9)		1979	8.866 (±3.647)	10.35		11	60.91 (±11.85)
5	16°C	exo1D	MCW4269xMCW4268	ade6-3083xade6-469	1320	11	0.164 (±0.057)	0.138514		2418	2.57 (±1.33)	33.73 (±3.41)	62.03 (±3.78)	1.67 (±0.67)		2260	6.425 (±2.478)	7.07		11	69.56 (±12.11)
5	25°C	exo1D	MCW4269xMCW4268**	ade6-3083xade6-469	1320	11	1.184 (±0.227)	1		2200	3.82 (±1.64)	31.14 (±3.93)	61.75 (±3.91)	3.29 (±0.92)		2152	14.549 (±4.523)	17.06			not determined
5	16°C	rqh1D	ALP781xALP780	ade6-3083xade6-469	1320	12	0.0163 (±0.0038)	0.140517		1832	1.82 (±1.31)	36.16 (±3.47)	56.85 (±4.09)	5.17 (±2.07)		2223	6.443 (±3.866)	6.37		12	42.1 (±6.37)
5	25°C	rqh1D	ALP781xALP780***	ade6-3083xade6-469	1320	10	0.116 (±0.018)	1		1063	5.78 (±3.89)	31.22 (±6.86)	57.82 (±8.19)	5.18 (±1.59)		2904	5.472 (±3.235)	4.69			not determined
4	16°C	sfr1D	ALP800xALP782	ade6-3083xade6-469	1320	11	0.015 (±0.0016)	0.12605		2477	9.57 (±1.39)	30.45 (±3.41)	57.9 (±4.26)	2.08 (±1.12)		2469	5.879 (±1.35)	6.25		11	56.78 (±10.77)
4	25°C	sfr1D	ALP800xALP782	ade6-3083xade6-469	1320	10	0.119 (±0.034)	1		1827	1.54 (±1.29)	44.38 (±4.26)	52.45 (±4.09)	1.63 (±1.04)		1576	1.699 (±2.176)	1.87		10	53.81 (±19.36)
							Average (±Std.Dev.)				Av. (±Std.Dev.)	Av. (±Std.Dev.)	Av. (±Std.Dev.)	Av. (±Std.Dev.)			Average (±Std.Dev.)				Av. (±Std.Dev.)
*Data from Brown et al. (2019)
**Data from Osman et al. (2016) Sci Rep 6: 22837
***Data from Lorenz et al. (2014) Nucl Acids Res 42: 13723-13735

## Sheet: Table S5
Table S5. Statistical analysis of data in Table S4.
diff gives the difference in the observed means; lwr gives the lower endpoint of the interval, upr the upper endpoint; p adj gives the p-values after adjustment for the multiple comparison
https://www.rdocumentation.org/packages/stats/versions/3.5.0/topics/TukeyHSD
p<0.01 is highlighted in red
ade6-M216×ade6-3083 GC frequency
Kruskal-Wallis test
chi-squared = 4.809, df = 4, p-value = 3.562×10-11
Tukey multiple comparisons of means
95% family-wise confidence level
comparison	diff	lwr	upr	p adj
16°C-20°C	0.00470074	0.00217577	0.00722571	2.37e-05
16°C-25°C	0.013632	0.0112366	0.0160274	0
16°C-30°C	0.0203844	0.017989	0.0227798	0
16°C-33°C	0.0240502	0.0216548	0.0264456	0
20°C-25°C	0.00893129	0.00628308	0.0115795	0
20°C-30°C	0.0156836	0.0130354	0.0183319	0
20°C-33°C	0.0193494	0.0167012	0.0219976	0
25°C-30°C	0.00675235	0.00422738	0.00927732	0
25°C-33°C	0.0104181	0.00789318	0.0129431	0
30°C-33°C	0.0036658	0.00114083	0.00619076	0.0012615
ade6-M216×ade6-3083 CO frequency
Kruskal-Wallis test
chi-squared = 26.736, df = 4, p-value = 2.248×10-5
Tukey multiple comparisons of means
95% family-wise confidence level
comparison	diff	lwr	upr	p adj
16°C-20°C	6.14245	2.77938	9.50553	3.38e-05
16°C-25°C	5.92672	2.73622	9.11721	2.47e-05
16°C-30°C	6.51754	3.32705	9.70804	3.7e-06
16°C-33°C	4.32962	1.13912	7.52011	0.0029463
20°C-25°C	-0.215738	-3.74296	3.31149	0.999796
20°C-30°C	0.375091	-3.15214	3.90232	0.998189
20°C-33°C	-1.81284	-5.34006	1.71439	0.59944
25°C-30°C	0.590829	-2.77225	3.95391	0.987501
25°C-33°C	-1.5971	-4.96018	1.76598	0.668631
30°C-33°C	-2.18793	-5.55101	1.17515	0.364971
ade6-M216×ade6-3083 CO among GC frequency
Kruskal-Wallis test
chi-squared = 16.89, df = 4, p-value = 0.002031
Tukey multiple comparisons of means
95% family-wise confidence level
comparison	diff	lwr	upr	p adj
16°C-20°C	4.70125	-2.65063	12.0531	0.38247
16°C-25°C	5.51137	-1.46324	12.486	0.184848
16°C-30°C	1.68952	-5.28509	8.66413	0.959393
16°C-33°C	-4.13626	-11.1109	2.83834	0.45947
20°C-25°C	0.810119	-6.9006	8.52084	0.998272
20°C-30°C	-3.01173	-10.7225	4.69899	0.805305
20°C-33°C	-8.83752	-16.5482	-1.1268	0.0169859
25°C-30°C	-3.82185	-11.1737	3.53003	0.588895
25°C-33°C	-9.64764	-16.9995	-2.29576	0.0043451
30°C-33°C	-5.82579	-13.1777	1.5261	0.182624
ade6-3049×ade6-469 GC frequency
Kruskal-Wallis test
chi-squared = 27.242, df = 4, p-value = 1.776×10-5
Tukey multiple comparisons of means
95% family-wise confidence level
comparison	diff	lwr	upr	p adj
16°C-20°C	0.0941137	0.0464399	0.141787	7e-06
16°C-25°C	0.120832	0.0830212	0.158643	0
16°C-30°C	0.144547	0.0968731	0.192221	0
16°C-33°C	0.14137	0.0936963	0.189044	0
20°C-25°C	0.0267184	-0.0110925	0.0645292	0.284
20°C-30°C	0.0504332	0.0027594	0.098107	0.0330531
20°C-33°C	0.0472564	-0.000417346	0.0949302	0.0531327
25°C-30°C	0.0237148	-0.014096	0.0615257	0.403077
25°C-33°C	0.0205381	-0.0172727	0.0583489	0.54806
30°C-33°C	-0.00317674	-0.0508505	0.0444971	0.999715
ade6-3049×ade6-469 CO frequency
Kruskal-Wallis test
chi-squared = 20.136, df = 4, p-value = 0.0004695
Tukey multiple comparisons of means
95% family-wise confidence level
comparison	diff	lwr	upr	p adj
16°C-20°C	5.19584	0.445844	9.94584	0.0252956
16°C-25°C	6.34515	2.57785	10.1124	0.0001346
16°C-30°C	4.62177	-0.128227	9.37177	0.060209
16°C-33°C	2.10081	-2.64919	6.85081	0.725114
20°C-25°C	1.14931	-2.61799	4.91661	0.910568
20°C-30°C	-0.574072	-5.32407	4.17593	0.997034
20°C-33°C	-3.09504	-7.84504	1.65496	0.364178
25°C-30°C	-1.72338	-5.49068	2.04392	0.699569
25°C-33°C	-4.24434	-8.01164	-0.477046	0.0196995
30°C-33°C	-2.52097	-7.27097	2.22903	0.570335
ade6-3049×ade6-469 CO among GC frequency
Kruskal-Wallis test
chi-squared = 15.006, df = 4, p-value = 0.004688
Tukey multiple comparisons of means
95% family-wise confidence level
comparison	diff	lwr	upr	p adj
16°C-20°C	-4.49639	-11.4899	2.49709	0.377753
16°C-25°C	-7.71027	-13.2569	-2.16364	0.0021707
16°C-30°C	-9.52929	-16.5228	-2.53581	0.002772
16°C-33°C	-9.09527	-16.0887	-2.10179	0.0047601
20°C-25°C	-3.21388	-8.76052	2.33275	0.483945
20°C-30°C	-5.0329	-12.0264	1.96058	0.266734
20°C-33°C	-4.59888	-11.5924	2.3946	0.35489
25°C-30°C	-1.81902	-7.36565	3.72762	0.886738
25°C-33°C	-1.385	-6.93163	4.16164	0.954998
30°C-33°C	0.43402	-6.55946	7.4275	0.999785
ade6-M216×ade6-3049 GC frequency
Kruskal-Wallis test
chi-squared = 56.383, df = 4, p-value = 1.667×10-11
Tukey multiple comparisons of means
95% family-wise confidence level
comparison	diff	lwr	upr	p adj
16°C-20°C	0.746073	0.49638	0.995766	0
16°C-25°C	1.03659	0.786901	1.28629	0
16°C-30°C	1.35487	1.12827	1.58146	0
16°C-33°C	1.30071	1.07411	1.5273	0
20°C-25°C	0.290521	0.0169962	0.564046	0.031829
20°C-30°C	0.608792	0.356179	0.861406	0
20°C-33°C	0.554635	0.302021	0.807248	4e-07
25°C-30°C	0.318271	0.0656576	0.570885	0.0064625
25°C-33°C	0.264113	0.0115	0.516727	0.0360035
30°C-33°C	-0.0541577	-0.283965	0.175649	0.964255
ade6-M216×ade6-3049 CO frequency
Kruskal-Wallis test
chi-squared = 29.903, df = 4, p-value = 5.121×10-6
Tukey multiple comparisons of means
95% family-wise confidence level
comparison	diff	lwr	upr	p adj
16°C-20°C	5.15606	-0.483068	10.7952	0.0892268
16°C-25°C	7.68174	2.04261	13.3209	0.0026091
16°C-30°C	8.18413	3.06671	13.3016	0.0002675
16°C-33°C	6.11253	0.995109	11.23	0.0112273
20°C-25°C	2.52568	-3.65168	8.70303	0.782359
20°C-30°C	3.02807	-2.67701	8.73316	0.575068
20°C-33°C	0.956474	-4.74861	6.66156	0.989854
25°C-30°C	0.502396	-5.20269	6.20748	0.999165
25°C-33°C	-1.5692	-7.27429	4.13588	0.938406
30°C-33°C	-2.0716	-7.26161	3.11842	0.796925
ade6-M216×ade6-3049 CO among GC frequency
Kruskal-Wallis test
chi-squared = 17.328, df = 4, p-value = 0.001669
Tukey multiple comparisons of means
95% family-wise confidence level
comparison	diff	lwr	upr	p adj
16°C-20°C	1.4384	-3.46903	6.34582	0.923484
16°C-25°C	1.96725	-2.94018	6.87468	0.794374
16°C-30°C	-0.582196	-5.03561	3.87122	0.996089
16°C-33°C	-4.62971	-9.08313	-0.176298	0.0376082
20°C-25°C	0.528853	-4.84696	5.90467	0.99871
20°C-30°C	-2.02059	-6.98542	2.94423	0.78521
20°C-33°C	-6.06811	-11.0329	-1.10329	0.0089074
25°C-30°C	-2.54945	-7.51427	2.41538	0.605943
25°C-33°C	-6.59696	-11.5618	-1.63214	0.0035304
30°C-33°C	-4.04752	-8.56411	0.469071	0.100215
ade6-3083×ade6-469 GC frequency
Kruskal-Wallis test
chi-squared = 73.501, df = 5, p-value = 1.911×10-14
Tukey multiple comparisons of means
95% family-wise confidence level
comparison	diff	lwr	upr	p adj
11°C-16°C	0.238506	0.0333714	0.443641	0.0133223
11°C-20°C	0.725623	0.52762	0.923626	0
11°C-25°C	1.16572	0.981244	1.35019	0
11°C-30°C	2.06623	1.8611	2.27137	0
11°C-33°C	1.45379	1.24424	1.66334	0
16°C-20°C	0.487116	0.293789	0.680444	0
16°C-25°C	0.927211	0.747766	1.10666	0
16°C-30°C	1.82773	1.6271	2.02835	0
16°C-33°C	1.21528	1.01015	1.42042	0
20°C-25°C	0.440094	0.268847	0.611341	0
20°C-30°C	1.34061	1.14728	1.53394	0
20°C-33°C	0.728168	0.530165	0.926171	0
25°C-30°C	0.900516	0.721071	1.07996	0
25°C-33°C	0.288074	0.103601	0.472546	0.0002701
30°C-33°C	-0.612443	-0.817578	-0.407308	0
ade6-3083×ade6-469 CO frequency
Kruskal-Wallis test
chi-squared = 46.226, df = 5, p-value = 8.168×10-9
Tukey multiple comparisons of means
95% family-wise confidence level
comparison	diff	lwr	upr	p adj
11°C-16°C	5.17554	1.83166	8.51943	0.0003131
11°C-20°C	6.9547	3.72707	10.1823	3e-07
11°C-25°C	10.3779	7.37087	13.385	0
11°C-30°C	9.85055	6.50667	13.1944	0
11°C-33°C	8.64737	5.23157	12.0632	0
16°C-20°C	1.77915	-1.37227	4.93057	0.567551
16°C-25°C	5.2024	2.27728	8.12752	2.44e-05
16°C-30°C	4.67501	1.40463	7.94539	0.0010705
16°C-33°C	3.47183	0.127942	6.81571	0.037261
20°C-25°C	3.42324	0.631761	6.21472	0.0075707
20°C-30°C	2.89586	-0.255565	6.04728	0.0897847
20°C-33°C	1.69267	-1.53496	4.9203	0.643505
25°C-30°C	-0.527387	-3.45251	2.39773	0.994893
25°C-33°C	-1.73057	-4.73764	1.2765	0.546737
30°C-33°C	-1.20318	-4.54707	2.1407	0.898163
ade6-3083×ade6-469 CO among GC frequency
Kruskal-Wallis test
chi-squared = 26.026, df = 5, p-value = 8.82×10-5
Tukey multiple comparisons of means
95% family-wise confidence level
comparison	diff	lwr	upr	p adj
11°C-16°C	17.1286	10.3148	23.9424	0
11°C-20°C	16.0586	9.48169	22.6355	0
11°C-25°C	11.0878	4.96032	17.2152	1.71e-05
11°C-30°C	12.5387	5.7249	19.3525	1.2e-05
11°C-33°C	13.4865	6.52618	20.4468	3.8e-06
16°C-20°C	-1.07003	-7.49163	5.35157	0.996475
16°C-25°C	-6.04082	-12.0013	-0.0803546	0.0451355
16°C-30°C	-4.58993	-11.2539	2.07408	0.343849
16°C-33°C	-3.6421	-10.4559	3.17168	0.624554
20°C-25°C	-4.9708	-10.659	0.717361	0.12136
20°C-30°C	-3.5199	-9.9415	2.90169	0.598781
20°C-33°C	-2.57207	-9.14896	4.00482	0.861171
25°C-30°C	1.45089	-4.50958	7.41136	0.979905
25°C-33°C	2.39873	-3.72874	8.52619	0.860663
30°C-33°C	0.947835	-5.86594	7.76161	0.998509
ade6-M375×ade6-469 GC frequency
Kruskal-Wallis test
chi-squared = 48.02, df = 4, p-value = 9.349×10-10
Tukey multiple comparisons of means
95% family-wise confidence level
comparison	diff	lwr	upr	p adj
16°C-20°C	0.00628561	0.00172707	0.0108441	0.0023993
16°C-25°C	0.0156488	0.0113847	0.0199129	0
16°C-30°C	0.018733	0.0141744	0.0232915	0
16°C-33°C	0.0116891	0.00702815	0.0163501	0
20°C-25°C	0.00936317	0.00509905	0.0136273	7e-07
20°C-30°C	0.0124474	0.00788882	0.0170059	0
20°C-33°C	0.00540353	0.000742541	0.0100645	0.0152613
25°C-30°C	0.00308419	-0.00117993	0.00734831	0.262042
25°C-33°C	-0.00395964	-0.00833312	0.000413832	0.093862
30°C-33°C	-0.00704383	-0.0117048	-0.00238284	0.0007143
ade6-M375×ade6-469 CO frequency
Kruskal-Wallis test
chi-squared = 24.479, df = 4, p-value = 6.403×10-5
Tukey multiple comparisons of means
95% family-wise confidence level
comparison	diff	lwr	upr	p adj
16°C-20°C	2.00562	-1.19248	5.20371	0.403188
16°C-25°C	4.29082	1.29928	7.28236	0.0014555
16°C-30°C	5.88749	2.6894	9.08558	2.78e-05
16°C-33°C	4.25371	0.983746	7.52368	0.0047476
20°C-25°C	2.28521	-0.706336	5.27675	0.213253
20°C-30°C	3.88187	0.683782	7.07997	0.0098474
20°C-33°C	2.2481	-1.02187	5.51807	0.310582
25°C-30°C	1.59667	-1.39487	4.58821	0.564967
25°C-33°C	-0.0371077	-3.10537	3.03115	1
30°C-33°C	-1.63378	-4.90375	1.63619	0.625923
ade6-M375×ade6-469 CO among GC frequency
Kruskal-Wallis test
chi-squared = 4.7521, df = 4, p-value = 0.3137

## Sheet: Table S6
Table S6. Rec7-GFP and Rad11-GFP focus counts (data for Fig. 4)
	Av. number of foci/nucleus (±Std.Dev.)	Min. number of foci/nucleus	Max. number of foci/nucleus	n	p-values from a two-tailed Mann-Whitney U test using a statistical power 1-b=0.8
UoA825 (Rec7-GFP)
16°C	18.17 (±4.76)	9	31	36
33°C	14.11 (±2.54)	10	21	35	0.00166629
UoA826 (Rad11-GFP)
16°C	15.94 (±3.85)	9	24	35
33°C	16.21 (±4.11)	9	30	35	0.793453
